# Supplementary material for: Neutrophil Extracellular Trap Markers in Post Mortem Lung Biopsies from COVID-19 Patients
Source: Int J Mol Sci. 2025 Aug 20;26(16):8059. doi: 10.3390/ijms26168059 (PMC12386323; doi:10.3390/ijms26168059)
Supplement: Supplementary file 1 [file ijms-26-08059-s001.zip]

Archive with 1 entries (1 files):
- ijms-3739542-supplementary.pdf
